# Supplementary material for: Three New Ionone Glycosides from Rhododendron capitatum Maxim
Source: Molecules. 2024 May 23;29(11):2462. doi: 10.3390/molecules29112462 (PMC11173609; doi:10.3390/molecules29112462)
Supplement: Supplementary file 1 [file molecules-29-02462-s001.zip]

Archive with 1 entries (1 files):
- molecules-2997890-supplementary.pdf
